# Supplementary material for: The Impact of DNA Methylation in Trichoderma reesei on Cellulase Production and Strain Degeneration
Source: Microorganisms. 2025 Mar 4;13(3):584. doi: 10.3390/microorganisms13030584 (PMC11946570; doi:10.3390/microorganisms13030584)
Supplement: Supplementary file 1 [file microorganisms-13-00584-s001.zip]

Archive with 1 entries (1 files):
- microorganisms-3500693-supplementary.pdf
